# Supplementary material for: Theoretical prediction and shape-controlled synthesis of two-dimensional semiconductive Ni3TeO6
Source: NPJ 2D Mater Appl. 2023 Jul 8;7(1):48. doi: 10.1038/s41699-023-00412-1 (PMC11041737; doi:10.1038/s41699-023-00412-1)
Supplement: Supplementary file 2 — Supplementary Dataset 1 [file 41699_2023_412_MOESM2_ESM.zip]

Archive with 3 entries (3 files):
- 2D NTO I.cif
- 2D NTO II.cif
- 2D NTO IIII.cif
