# Supplementary material for: Theoretical prediction and shape-controlled synthesis of two-dimensional semiconductive Ni3TeO6
Source: NPJ 2D Mater Appl. 2023 Jul 8;7(1):48. doi: 10.1038/s41699-023-00412-1 (PMC11041737; doi:10.1038/s41699-023-00412-1)
Supplement: Supplementary file 2 — Supplementary Dataset 1 [file 41699_2023_412_MOESM2_ESM.zip › 2D NTO I.cif]

#======================================================================

# CRYSTAL DATA

#----------------------------------------------------------------------

data_VESTA_phase_1


_pd_phase_name                         'Ni3TeO6_Ni1                           '
_cell_length_a                         5.16640
_cell_length_b                         5.16640
_cell_length_c                         27.88630
_cell_angle_alpha                      90
_cell_angle_beta                       90
_cell_angle_gamma                      120
_symmetry_space_group_name_H-M         'P 1'
_symmetry_Int_Tables_number            1

loop_
_symmetry_equiv_pos_as_xyz
   'x, y, z'

loop_
   _atom_site_label
   _atom_site_occupancy
   _atom_site_fract_x
   _atom_site_fract_y
   _atom_site_fract_z
   _atom_site_adp_type
   _atom_site_B_iso_or_equiv
   _atom_site_type_symbol
   Ni1        1.0     0.000000      0.000001      0.474983     Biso  1.000000 Ni
   Ni2        1.0     0.000003      0.000003      0.584720     Biso  1.000000 Ni
   Ni3        1.0     0.666662      0.333329      0.529840     Biso  1.000000 Ni
   Te1        1.0     0.333332      0.666662      0.529868     Biso  1.000000 Te
   O1         1.0     0.637051      0.650747      0.489538     Biso  1.000000 O
   O2         1.0     0.349252      0.986305      0.489538     Biso  1.000000 O
   O3         1.0     0.013696      0.362948      0.489539     Biso  1.000000 O
   O4         1.0     0.013594      0.650707      0.570161     Biso  1.000000 O
   O5         1.0     0.349297      0.362892      0.570161     Biso  1.000000 O
   O6         1.0     0.637114     -0.013593      0.570161     Biso  1.000000 O
