# Supplementary material for: Theoretical prediction and shape-controlled synthesis of two-dimensional semiconductive Ni3TeO6
Source: NPJ 2D Mater Appl. 2023 Jul 8;7(1):48. doi: 10.1038/s41699-023-00412-1 (PMC11041737; doi:10.1038/s41699-023-00412-1)
Supplement: Supplementary file 2 — Supplementary Dataset 1 [file 41699_2023_412_MOESM2_ESM.zip › 2D NTO II.cif]

#======================================================================

# CRYSTAL DATA

#----------------------------------------------------------------------

data_VESTA_phase_1


_pd_phase_name                         'Ni3TeO6_Ni2                           '
_cell_length_a                         5.16640
_cell_length_b                         5.16640
_cell_length_c                         27.88630
_cell_angle_alpha                      90
_cell_angle_beta                       90
_cell_angle_gamma                      120
_symmetry_space_group_name_H-M         'P 1'
_symmetry_Int_Tables_number            1

loop_
_symmetry_equiv_pos_as_xyz
   'x, y, z'

loop_
   _atom_site_label
   _atom_site_occupancy
   _atom_site_fract_x
   _atom_site_fract_y
   _atom_site_fract_z
   _atom_site_adp_type
   _atom_site_B_iso_or_equiv
   _atom_site_type_symbol
   O1         1.0    -0.013374      0.349900      0.491325     Biso  1.000000 O
   O2         1.0     0.650134      0.636777      0.491329     Biso  1.000000 O
   O3         1.0     0.363241      0.013345      0.491328     Biso  1.000000 O
   O4         1.0     0.363100      0.349677      0.571855     Biso  1.000000 O
   O5         1.0     0.650319      0.013400      0.571848     Biso  1.000000 O
   O6         1.0     0.986562      0.636810      0.571866     Biso  1.000000 O
   Ni1        1.0     0.333350      0.666690      0.531582     Biso  1.000000 Ni
   Ni2        1.0     0.000014      0.000026      0.585891     Biso  1.000000 Ni
   Ni3        1.0    -0.000004      0.000083      0.477460     Biso  1.000000 Ni
   Te1        1.0     0.666657      0.333292      0.531595     Biso  1.000000 Te
